# Supplementary material for: Derivation and internal validation of prediction models for pulmonary hypertension risk assessment in a cohort inhabiting Tibet, China
Source: eLife. 2024 Nov 11;13:RP98169. doi: 10.7554/eLife.98169 (PMC11554304; doi:10.7554/eLife.98169)
Supplement: Figure 2—source data 1. [file elife-98169-fig2-data1.zip]

Archive with 11 entries (9 files):
- Figure 2/.Rhistory
- Figure 2/Figure 2. A.jpg
- Figure 2/Figure 2.B.jpg
- Figure 2/Figure 2.I.csv
- Figure 2/Figure 2.J.csv
- Figure 2/Figure 2-C.E.G/
- Figure 2/Figure 2-C.E.G/Figure 2.R
- Figure 2/Figure 2-C.E.G/the data of importing to R.xlsx
- Figure 2/Figure 2-D.F.H/
- Figure 2/Figure 2-D.F.H/Figure 2.R
- Figure 2/Figure 2-D.F.H/the data of importing to R.xlsx
