# Supplementary material for: Derivation and internal validation of prediction models for pulmonary hypertension risk assessment in a cohort inhabiting Tibet, China
Source: eLife. 2024 Nov 11;13:RP98169. doi: 10.7554/eLife.98169 (PMC11554304; doi:10.7554/eLife.98169)
Supplement: Figure 2—source data 1. [file elife-98169-fig2-data1.zip › Figure 2/Figure 2.I.csv]

	Coefficients	names
2	0.473987416	Tibetan
3	-0.054107435	Gender
4	-0.836569824	Age��42
5	1.23E-14	Age>42
6	0.323199828	IRBBB
7	0.024951529	CRBBB
8	0.710392657	AF
9	1.56E-15	ST
10	0.094178547	TC
