# Supplementary material for: Derivation and internal validation of prediction models for pulmonary hypertension risk assessment in a cohort inhabiting Tibet, China
Source: eLife. 2024 Nov 11;13:RP98169. doi: 10.7554/eLife.98169 (PMC11554304; doi:10.7554/eLife.98169)
Supplement: Figure 2—source data 1. [file elife-98169-fig2-data1.zip › Figure 2/Figure 2.J.csv]

	Coefficients	names
2	0.679403614	Tibetan
3	-0.781559493	Age��42
4	1.43E-13	Age>42
5	0.214117227	RAD
6	0.012916705	HVRV
7	0.11934582	IRBBB
8	0.442718592	CRBBB
9	1.891237789	AF
10	0.646595219	ST
11	0.351691282	TC
12	0.792892304	PP
