# Supplementary material for: Derivation and internal validation of prediction models for pulmonary hypertension risk assessment in a cohort inhabiting Tibet, China
Source: eLife. 2024 Nov 11;13:RP98169. doi: 10.7554/eLife.98169 (PMC11554304; doi:10.7554/eLife.98169)
Supplement: Table 2—source data 1. [file elife-98169-table2-data1.zip › Table 2/PH.csv]

	characteristics	B	SE	OR	CI	Z	P
mydata$Tibetan	Tibetan	0.34	0.067	1.4	1.23-1.6	5.041	0
mydata$Gendermale	Gender	-0.3	0.064	0.74	0.65-0.84	-4.673	0
mydata$Age	Age	0.034	0.002	1.03	1.03-1.04	17.067	0
mydata$IRBBB	IRBBB	1.106	0.222	3.02	1.96-4.67	4.974	0
mydata$AF	AF	1.431	0.329	4.18	2.19-7.97	4.346	0
mydata$ST	ST	0.369	0.123	1.45	1.14-1.84	3	0.003
mydata$TC	TC	0.306	0.08	1.36	1.16-1.59	3.811	0
