# Supplementary material for: Derivation and internal validation of prediction models for pulmonary hypertension risk assessment in a cohort inhabiting Tibet, China
Source: eLife. 2024 Nov 11;13:RP98169. doi: 10.7554/eLife.98169 (PMC11554304; doi:10.7554/eLife.98169)
Supplement: Table 3—source data 1. [file elife-98169-table3-data1.zip]

Archive with 2 entries (2 files):
- Table 3/PH2.csv
- Table 3/source data of Table 3.xlsx
