# Supplementary material for: Derivation and internal validation of prediction models for pulmonary hypertension risk assessment in a cohort inhabiting Tibet, China
Source: eLife. 2024 Nov 11;13:RP98169. doi: 10.7554/eLife.98169 (PMC11554304; doi:10.7554/eLife.98169)
Supplement: Table 3—source data 1. [file elife-98169-table3-data1.zip › Table 3/PH2.csv]

	characteristics	B	SE	OR	CI	Z	P
mydata$Tibetan	Tibetan	0.689	0.129	1.99	1.55-2.57	5.325	0
mydata$Age	Age	0.042	0.004	1.04	1.03-1.05	12.048	0
mydata$RAD	RAD	0.751	0.157	2.12	1.56-2.88	4.797	0
mydata$HVRV	HVRV	0.486	0.18	1.63	1.14-2.31	2.704	0.007
mydata$IRBBB	IRBBB	1.512	0.251	4.53	2.77-7.42	6.016	0
mydata$AF	AF	2.102	0.238	8.18	5.13-13.05	8.823	0
mydata$ST	ST	1.247	0.153	3.48	2.58-4.7	8.132	0
mydata$TC	TC	0.592	0.116	1.81	1.44-2.27	5.078	0
mydata$PP	PP	1.486	0.205	4.42	2.96-6.61	7.244	0
