# Supplementary material for: Derivation and internal validation of prediction models for pulmonary hypertension risk assessment in a cohort inhabiting Tibet, China
Source: eLife. 2024 Nov 11;13:RP98169. doi: 10.7554/eLife.98169 (PMC11554304; doi:10.7554/eLife.98169)
Supplement: Figure 3—source data 1. [file elife-98169-fig3-data1.zip]

Archive with 10 entries (7 files):
- Figure 3/Figure3-ADG/
- Figure 3/Figure3-ADG/Figure3-ADG.R
- Figure 3/Figure3-ADG/the data of importing to R-FIgure3-ADG.xlsx
- Figure 3/Figure3-BC/
- Figure 3/Figure3-BC/Figure3B.xlsx
- Figure 3/Figure3-BC/Figure3C.xlsx
- Figure 3/Figure3-EF/
- Figure 3/Figure3-EF/Figure3E.xlsx
- Figure 3/Figure3-EF/Figure3-E.xlsx
- Figure 3/Figure3-EF/Figure3-F.xlsx
