# Supplementary material for: Derivation and internal validation of prediction models for pulmonary hypertension risk assessment in a cohort inhabiting Tibet, China
Source: eLife. 2024 Nov 11;13:RP98169. doi: 10.7554/eLife.98169 (PMC11554304; doi:10.7554/eLife.98169)
Supplement: Figure 3—source data 1. [file elife-98169-fig3-data1.zip › Figure 3/Figure3-ADG/Figure3-ADG.R]

dd=datadist(dev)
options(datadist="dd")

fml8<-PH2=="1"~Age+Tibetan+RAD+HVRV+IRBBB+AF+ST+TC+PP

fml7<-PH=="1"~Age+Tibetan+Gender+IRBBB+AF+ST+TC

fit1<-lrm(fml7,data=dev)
nomo1<-nomogram(fit1,#模型名称
               fun=function(x)1/(1+exp(-x)),#固定格式
               lp=T,
               fun.at = c(0.01,0.02,0.05,0.08,0.1,0.2,0.5,0.8,0.9),#设置坐标轴刻度
               conf.int = c(0.1,0.7),
               funlabel = "risk")
#tiff(filename="nomo.tif,width=600,height=700)
plot(nomo1,
     lplabel='Linear Predictor',#设置线性概率坐标轴名称
     fun.side =c(1,3,1,3,1,3,1,3,1),#坐标轴刻度位置
     col.grid=c("grey","yellow"),#垂直参考线的颜色
     #col.conf=c('red','green'),#设置置信区间的颜色
     conf.space=c(0.1,0.5))#设置置信区间条在两条坐标轴之间的位置
#图形需要调整大小，让文字显示错开
#dev.off()  清空图
install.packages("nomogramFormula")
library(nomogramFormula)
dev1<- as.data.frame(vad)
results<-formula_rd(nomogram=nomo1)
points1<-points_cal(formula=results$formula,rd=dev1)

summary(dev$points)

length(points1)
head(points1)
vad$points <- points1
install.packages("cutoff")

dev$PH <- factor(dev$PH, levels=c(0,1),labels=c("No","Yes"))
dev<-as.data.frame(dev)
cut_log<-cutoff::logit(data= vad,y = "PH2",x= "points" ,cut.numb=1,#截点个数
                       n.per=0.25, y.per=0.25, p.cut = 0.05 )#保留几位小数

cutoff::roc(vad$points,vad$PH)
library(dplyr)
cut_log %>% arrange(pvalue)
cut_log

write.csv(vad, "PH_VAD.csv")


fit2<-lrm(fml8,data=dev)
nomo2<-nomogram(fit2,#模型名称
               fun=function(x)1/(1+exp(-x)),#固定格式
               lp=T,
               fun.at = c(0.1,0.2,0.3,0.4,0.5,0.6,0.7,0.8,0.9),#设置坐标轴刻度
               conf.int = c(0.1,0.7),
               funlabel = "risk")
#tiff(filename="nomo.tif,width=600,height=700)
plot(nomo2,
     lplabel='Linear Predictor',#设置线性概率坐标轴名称
     fun.side =c(1,3,1,3,1,3,1,3,1),#坐标轴刻度位置
     col.grid=c("grey","yellow"),#垂直参考线的颜色
     #col.conf=c('red','green'),#设置置信区间的颜色
     conf.space=c(0.1,0.5))#设置置信区间条在两条坐标轴之间的位置
#图形需要调整大小，让文字显示错开
#dev.off()  清空图
plot(nomo,
     lplabel='Linear Predictor',#设置线性概率坐标轴名称
     fun.side =c(1,3,1,3,1,3,1,3,1),#坐标轴刻度位置
     col.grid=c("grey","yellow"),#垂直参考线的颜色
     #col.conf=c('red','green'),#设置置信区间的颜色
     conf.space=c(0.1,0.5))#设置置信区间条在两条坐标轴之间的位置


mydata<-na.omit(mydata)

dev = mydata[mydata$set==1,]


dev<-na.omit(dev)
dev<-as.data.frame(dev)
install.packages("DynNom")

install.packages("shiny")
ddist <- datadist(dev)
options(datadist='ddist')
fit.glm<-glm(PH2~Age+Tibetan+RAD+HVRV+IRBBB+AF+ST+TC+PP,data=dev,family = binomial)
library(shiny)
library(DynNom)
library(magrittr)
DNbuilder(fit.glm,covariate = "numeric")
install.packages("rsconnect")
library(rsconnect)
rsconnect::setAccountInfo(name = "dapeng",token = "83A151BC6B726AD06E7BC4687C11CEDA",
                          secret="/LRYCwRHUqPfrRJNIWidx2mpc5CxrDwA8bD3bHAl")

accounts(server = NULL)
rsconnect::deployApp("D:/R work/DynNomapp")
