# Supplementary material for: Derivation and internal validation of prediction models for pulmonary hypertension risk assessment in a cohort inhabiting Tibet, China
Source: eLife. 2024 Nov 11;13:RP98169. doi: 10.7554/eLife.98169 (PMC11554304; doi:10.7554/eLife.98169)
Supplement: Figure 3—source data 1. [file elife-98169-fig3-data1.zip › Figure 3/Figure3-EF/Figure3-E.xlsx]

## Sheet: Sheet1
risk	OR
Low_risk	1
High_risk	11.59
