# Supplementary material for: Derivation and internal validation of prediction models for pulmonary hypertension risk assessment in a cohort inhabiting Tibet, China
Source: eLife. 2024 Nov 11;13:RP98169. doi: 10.7554/eLife.98169 (PMC11554304; doi:10.7554/eLife.98169)
Supplement: Figure 4—source data 1. [file elife-98169-fig4-data1.zip]

Archive with 6 entries (4 files):
- Figure 4/Figure-A.B.D.E.G.H.J.K/
- Figure 4/Figure-A.B.D.E.G.H.J.K/Figure-ABDEGHJK.R
- Figure 4/Figure-A.B.D.E.G.H.J.K/the data of importing to R.xlsx
- Figure 4/Figure-C.F.I.L/
- Figure 4/Figure-C.F.I.L/Figure-CF.xlsx
- Figure 4/Figure-C.F.I.L/Figure-IL.xlsx
