# Supplementary material for: Derivation and internal validation of prediction models for pulmonary hypertension risk assessment in a cohort inhabiting Tibet, China
Source: eLife. 2024 Nov 11;13:RP98169. doi: 10.7554/eLife.98169 (PMC11554304; doi:10.7554/eLife.98169)
Supplement: Figure 4—source data 1. [file elife-98169-fig4-data1.zip › Figure 4/Figure-A.B.D.E.G.H.J.K/Figure-ABDEGHJK.R]

fml8<-as.formula(PH2=="1"~Tibetan+Age+RAD+HVRV+IRBBB+AF+ST+TC+PP)

fml7<-as.formula(PH=="1"~Tibetan+Age+Gender+IRBBB+AF+ST+TC)


model8<-glm(fml8,data = dev,family = binomial(logit))

model7<-glm(fml7,data = dev,family = binomial(logit))

#在建模人群中计算预测值
dev$predmodel8 <- predict(newdata=dev,model8,"response")
dev$predmodel7 <- predict(newdata=dev,model7,"response")

View(dev)

#在验证人群计算预测值
vad$predmodel8<- predict(newdata=vad,model8,"response")
vad$predmodel7<- predict(newdata=vad,model7,"response")
View(vad)


install.packages("pROC")

library(pROC)

#在建模人群中绘制分别二条ROC曲线并给出阈值和ROC曲线下面积。
#建模集，model8的auc与roc分析
devmodelA <- roc(PH2~predmodel8, data = dev,smooth=F)

devmodelA

round(auc(devmodelA),3)
round(ci(auc(devmodelA)),3)

#ROC画图方法一(灵敏度与特异度ROC，非标准；但会给出AUC，阈值及对应的灵敏度和特异度)
plot(devmodelA, print.auc=TRUE, print.thres=TRUE,main = "ROC CURVE", 
     col= "2",print.thres.col="2",identity.col="2",
     identity.lty=1,identity.lwd=1)


################################################################################

##建模集，model7的auc与roc分析
devmodelB <- roc(PH~predmodel7, data = dev,smooth=F)
round(auc(devmodelB),3)
round(ci(auc(devmodelB)),3)


#ROC画图方法一：
plot(devmodelB, print.auc=TRUE, print.thres=TRUE,main = "ROC CURVE", col= "4",print.thres.col="4",identity.col="4",
     identity.lty=1,identity.lwd=1)


#################################################################
#在验证人群中分别绘制二条ROC曲线并给出阈值和ROC曲线下面积。


#####################################
#######验证集8因子模型roc############

vadmodelA <- roc(PH2~predmodel8, data = vad,smooth=F)
round(auc(vadmodelA),3)
round(ci(auc(vadmodelA)),3)

#ROC画图方法一
plot(vadmodelA, print.auc=TRUE, print.thres=TRUE,main = "ROC CURVE", col= "2",print.thres.col="2",identity.col="2",
     identity.lty=1,identity.lwd=1)


#####################################
#######验证集7因子模型roc############

vadmodelB <- roc(PH~predmodel7, data = vad,smooth=F)
round(auc(vadmodelB),3)
round(ci(auc(vadmodelB)),3)
#ROC画图方法一
plot(vadmodelB, print.auc=TRUE, print.thres=TRUE,main = "ROC CURVE", col= "4",print.thres.col="4",identity.col="4",
     identity.lty=1,identity.lwd=1)


mydata$TC <- factor(mydata$TC, levels=c(0,1),labels=c("No","Yes"))
devroc1 <- plot.roc(dev$PH, dev$predmodel7, main="dev ROC", percent=TRUE, col="4",lwd=2)
devroc2 <- lines.roc(dev$PH, dev$Tibetan, percent=TRUE, col="3",lwd=1)
devroc3 <- lines.roc(dev$PH, dev$Age, percent=TRUE, col="2",lwd=1)
devroc4 <- lines.roc(dev$PH, dev$Gender, percent=TRUE, col="1",lwd=1)
devroc5 <- lines.roc(dev$PH, dev$IRBBB, percent=TRUE, col="5",lwd=1)
devroc6 <- lines.roc(dev$PH, dev$AF, percent=TRUE, col="6",lwd=1)
devroc7 <- lines.roc(dev$PH, dev$ST, percent=TRUE, col="7",lwd=1)
devroc8 <- lines.roc(dev$PH, dev$TC, percent=TRUE, col="8",lwd=1)
legend("bottomright", legend=c("nomogram", "Tibetan","Age","Gender", "IRBBB","AF",
                               "ST", "TC"), col=c("4", "3","2","1", "5","6","7", "8"), lwd=2)

devroc1 <- plot.roc(dev$PH2, dev$predmodel8, main="dev ROC", percent=TRUE, col="2",lwd=2)
devroc2 <- lines.roc(dev$PH2, dev$Tibetan, percent=TRUE, col="1",lwd=1)
devroc3 <- lines.roc(dev$PH2, dev$Age, percent=TRUE, col="3",lwd=1)
devroc4 <- lines.roc(dev$PH2, dev$RAD, percent=TRUE, col="4",lwd=1)
devroc5 <- lines.roc(dev$PH2, dev$IRBBB, percent=TRUE, col="5",lwd=1)
devroc6 <- lines.roc(dev$PH2, dev$AF, percent=TRUE, col="6",lwd=1)
devroc7 <- lines.roc(dev$PH2, dev$ST, percent=TRUE, col="7",lwd=1)
devroc8 <- lines.roc(dev$PH2, dev$TC, percent=TRUE, col="8",lwd=1)
devroc9 <- lines.roc(dev$PH2, dev$PP, percent=TRUE, col="9",lwd=1)
devroc10 <- lines.roc(dev$PH2, dev$HVRV, percent=TRUE, col="10",lwd=1)
legend("bottomright", legend=c("nomogram", "Tibetan","Age","RAD", "IRBBB","AF",
                               "ST", "TC", "PP", "HVRV"), col=c("2", "1","3","4", "5","6","7", "8","9", "10"), lwd=2)
vadmodelB <- roc(PH2~HVRV, data = dev,smooth=F)
round(auc(vadmodelB),3)
round(ci(auc(vadmodelB)),3)
roc.test(devroc1,devroc10)


vadroc1 <- plot.roc(vad$PH, vad$predmodel7, main="dev ROC", percent=TRUE, col="4",lwd=2)
vadroc2 <- lines.roc(vad$PH, vad$Tibetan, percent=TRUE, col="3",lwd=1)
vadroc3 <- lines.roc(vad$PH, vad$Age, percent=TRUE, col="2",lwd=1)
vadroc4 <- lines.roc(vad$PH, vad$Gender, percent=TRUE, col="1",lwd=1)
vadroc5 <- lines.roc(vad$PH, vad$IRBBB, percent=TRUE, col="5",lwd=1)
vadroc6 <- lines.roc(vad$PH, vad$AF, percent=TRUE, col="6",lwd=1)
vadroc7 <- lines.roc(vad$PH, vad$ST, percent=TRUE, col="7",lwd=1)
vadroc8 <- lines.roc(vad$PH, vad$TC, percent=TRUE, col="8",lwd=1)
legend("bottomright", legend=c("nomogram", "Tibetan","Age","Gender", "IRBBB","AF",
                               "ST", "TC"), col=c("4", "3","2","1", "5","6","7", "8"), lwd=2)


vadroc1 <- plot.roc(vad$PH2, vad$predmodel8, main="dev ROC", percent=TRUE, col="2",lwd=2)
vadroc2 <- lines.roc(vad$PH2, vad$Tibetan, percent=TRUE, col="1",lwd=1)
vadroc3 <- lines.roc(vad$PH2, vad$Age, percent=TRUE, col="3",lwd=1)
vadroc4 <- lines.roc(vad$PH2, vad$RAD, percent=TRUE, col="4",lwd=1)
vadroc5 <- lines.roc(vad$PH2, vad$IRBBB, percent=TRUE, col="5",lwd=1)
vadroc6 <- lines.roc(vad$PH2, vad$AF, percent=TRUE, col="6",lwd=1)
vadroc7 <- lines.roc(vad$PH2, vad$ST, percent=TRUE, col="7",lwd=1)
vadroc8 <- lines.roc(vad$PH2, vad$TC, percent=TRUE, col="8",lwd=1)
vadroc9 <- lines.roc(vad$PH2, vad$PP, percent=TRUE, col="9",lwd=1)
vadroc10 <- lines.roc(vad$PH2, vad$HVRV, percent=TRUE, col="10",lwd=1)
legend("bottomright", legend=c("nomogram", "Tibetan","Age","RAD", "IRBBB","AF",
                               "ST", "TC", "PP", "HVRV"), col=c("2", "1","3","4", "5","6","7", "8","9", "10"), lwd=2)
vadmodelB <- roc(PH2~Tibetan, data = vad,smooth=F)
round(auc(vadmodelB),3)
round(ci(auc(vadmodelB)),3)

roc.test(vadroc1,vadroc10)


vadmodelB <- roc(PH~TC, data = dev,smooth=F)
round(auc(vadmodelB),3)
round(ci(auc(vadmodelB)),3)
