# Supplementary material for: Derivation and internal validation of prediction models for pulmonary hypertension risk assessment in a cohort inhabiting Tibet, China
Source: eLife. 2024 Nov 11;13:RP98169. doi: 10.7554/eLife.98169 (PMC11554304; doi:10.7554/eLife.98169)
Supplement: Figure 6—source data 1. [file elife-98169-fig6-data1.zip]

Archive with 3 entries (3 files):
- Figure 6/Figure6-ABCDEFGH.R
- Figure 6/Figure6-ABEF.xlsx
- Figure 6/the data of importing to R.xlsx
