# Supplementary material for: Derivation and internal validation of prediction models for pulmonary hypertension risk assessment in a cohort inhabiting Tibet, China
Source: eLife. 2024 Nov 11;13:RP98169. doi: 10.7554/eLife.98169 (PMC11554304; doi:10.7554/eLife.98169)
Supplement: Figure 6—source data 1. [file elife-98169-fig6-data1.zip › Figure 6/Figure6-ABEF.xlsx]

## Sheet: Sheet1
PH	train	0.2-0.91		PH2	train	0.01-0.70
PH	val	0.14-0.74		PH2	val	0.01-0.82
